# Supplementary material for: Povidone-Iodine Attenuates Viral Replication in Ocular Cells: Implications for Ocular Transmission of RNA Viruses
Source: Biomolecules. 2021 May 18;11(5):753. doi: 10.3390/biom11050753 (PMC8157382; doi:10.3390/biom11050753)
Supplement: Supplementary file 1 [file biomolecules-11-00753-s001.zip]

Archive with 1 entries (1 files):
- biomolecules-1196192-supplementary.pdf
